# Supplementary material for: Transcriptome Analysis Reveals an Inhibitory Effect of Dihydrotestosterone-Treated 2D- and 3D-Cultured Dermal Papilla Cells on Hair Follicle Growth
Source: Front Cell Dev Biol. 2021 Sep 17;9:724310. doi: 10.3389/fcell.2021.724310 (PMC8484716; doi:10.3389/fcell.2021.724310)
Supplement: Supplementary file 17 [file Table_1.xlsx]

## Sheet: Sheet2
	ctrl 2D	ctrl 3D	ctrl 2D	ctrl 3D	ctrl 2D	ctrl 3D			ctrl 2D	ctrl 3D	ctrl 2D	ctrl 3D	ctrl 2D	ctrl 3D
NCAM	13636.3	19565.2	24156.4	27647.9	13595.7	21085		NCAM/beta actin	0.455114	0.698859	1.17302	1.48939	0.596486	0.857055
beta-catenin	18616	21361.8	13427.3	20630.4	15020.2	22325.1		bc/beta actin	0.621312	0.763033	0.65202	1.11136	0.658983	0.907462
beta-actin	29962.4	27995.9	20593.4	18563.2	22793	24601.7
								以ctrl 2D为单位1	ctrl 2D	ctrl 3D	ctrl 2D	ctrl 3D	ctrl 2D	ctrl 3D
								NCAM/beta actin	1	1.53557	1	1.26971	1	1.43684
								bc/beta actin	1	1.2281	1	1.70449	1	1.37706
									ctrl 2D	ctrl 3D
								NCAM/beta actin	1	1.53557
									1	1.26971
									1	1.43684
								mean	1	1.41404
								sd	0	0.134388
								bc/beta actin	ctrl 2D	ctrl 3D
									1	1.2281
									1	1.70449
									1	1.37706
								mean	1	1.43655
								sd	0	0.243702
