# Supplementary material for: Transcriptome Analysis Reveals an Inhibitory Effect of Dihydrotestosterone-Treated 2D- and 3D-Cultured Dermal Papilla Cells on Hair Follicle Growth
Source: Front Cell Dev Biol. 2021 Sep 17;9:724310. doi: 10.3389/fcell.2021.724310 (PMC8484716; doi:10.3389/fcell.2021.724310)
Supplement: Supplementary file 18 [file Table_2.xlsx]

## Sheet: AR
Membrane	Density	P2	P4	P6	P8	以实际比值做分析	P2	P4	P6	P8	以P2为对照	P2	P4	P6	P8
1	AR	27716.5	20060.9	12621.4	7513.7		1.27023	1.15728	0.665644	0.472387		1	0.911078	0.524032	0.37189
	a-tublin	21820	17334.5	18961.2	15905.8		0.878228	0.71519	0.631819	0.43798		1	0.814356	0.719425	0.498709
		1.27023	1.15728	0.665644	0.472387		0.796011	0.771217	0.623238	0.3304		1	0.968852	0.782951	0.415069
2	AR	19942.1	11715.6	9188.1	10057.9	mean	0.981491	0.88123	0.640233	0.413589	mean	1	0.898095	0.675469	0.428556
	a-tublin	22707.2	16381.1	14542.3	22964.3	sd	0.253415	0.240704	0.0224201	0.0740697	sd	0	0.0780619	0.13494	0.0644759
		0.878228	0.71519	0.631819	0.43798						t test		0.0865764	0.0140814	0.000105055
3	AR	16524.8	14599.6	11159.2	6911.4
	a-tublin	20759.5	18930.6	17905.2	20918.3
		0.796011	0.771217	0.623238	0.3304

## Sheet: NCAM bc pro caspase3
menmbrane		ctrl	1nM	100nM	10μM			ctrl	1nM	100nM	10μM	以ctrl为单位1	ctrl	1nM	100nM	10μM
1	NCAM	13342.2	11162.9	7962.3	6746.3		NCAM/beta actin	0.422275	0.341355	0.241618	0.196785	NCAM/beta actin	1	0.808372	0.572181	0.466011
	beta-catenin	21717.4	22234.4	17939.9	12580.2		bc/beta actin	0.687346	0.679916	0.544391	0.366956	bc/beta actin	1	0.989189	0.792018	0.533873
	beta-actin	31596	32701.7	32954.1	34282.6		pro caspase3/beta actin	0.227924	0.220218	0.493932	0.685779	pro caspase3/beta actin	1	0.966188	2.16709	3.0088
	pro caspase3	5657.1	7201.5	16277.1	23510.3
2	NCAM	18493	19266.1	16185.6	8356.6		NCAM/beta actin	0.718973	0.752256	0.566935	0.310112	NCAM/beta actin	1	1.04629	0.788534	0.431327
	beta-catenin	27188.7	24421.7	22236.3	14952.2		bc/beta actin	1.05705	0.953559	0.778874	0.554874	bc/beta actin	1	0.902098	0.73684	0.524929
	beta-actin	25721.4	25611.1	28549.3	26947		pro caspase3/beta actin	0.278919	0.377563	0.65844	0.907574	pro caspase3/beta actin	1	1.35366	2.36068	3.25389
	pro caspase3	7174.2	9669.8	18798	24456.4
3	NCAM	17115.7	16092.8	8058.9	6139.9		NCAM/beta actin	0.706828	0.713703	0.381365	0.237684	NCAM/beta actin	1	1.00973	0.539545	0.336268
	beta-catenin	20859.4	23278.1	9299.5	5324.2		bc/beta actin	0.861432	1.03237	0.440073	0.206107	bc/beta actin	1	1.19843	0.510863	0.239261
	beta-actin	24214.8	22548.3	21131.7	25832.2		pro caspase3/beta actin	0.125167	0.131096	0.463375	0.6215	pro caspase3/beta actin	1	1.04737	3.70205	4.96535
	pro caspase3	3030.9	2956	9791.9	16054.7
								ctrl	1nM	100nM	10μM
							NCAM/beta actin	1	0.808372	0.572181	0.466011
								1	1.04629	0.788534	0.431327
								1	1.00973	0.539545	0.336268
							mean	1	0.954797	0.63342	0.411202
							sd	0	0.128119	0.13532	0.0671719
								ctrl	1nM	100nM	10μM
							bc/beta actin	1	0.989189	0.792018	0.533873
								1	0.902098	0.73684	0.524929
								1	1.19843	0.510863	0.239261
							mean	1	1.02991	0.679907	0.432688
							sd	0	0.152304	0.148973	0.167572
								ctrl	1nM	100nM	10μM
							pro caspase3/beta actin	1	0.966188	2.16709	3.0088
								1	1.35366	2.36068	3.25389
								1	1.04737	3.70205	4.96535
							mean	1	1.12241	2.74327	3.74268
							sd	0	0.204345	0.835946	1.06593
