# Supplementary material for: Transcriptome Analysis Reveals an Inhibitory Effect of Dihydrotestosterone-Treated 2D- and 3D-Cultured Dermal Papilla Cells on Hair Follicle Growth
Source: Front Cell Dev Biol. 2021 Sep 17;9:724310. doi: 10.3389/fcell.2021.724310 (PMC8484716; doi:10.3389/fcell.2021.724310)
Supplement: Supplementary file 19 [file Table_3.xlsx]

## Sheet: Sheet1
DP cells	DHT	20uM	10uM	5uM	1uM	200nM	100nM	50nM	10nM	1nM	0
	0.5811	0.6136	0.6864	0.6762	0.6818	0.6592	0.6947	0.6632	0.7203	0.8778
	0.5815	0.6531	0.5898	0.6243	0.5748	0.6199	0.64	0.6552	0.7028	0.9052
	0.5773	0.5619	0.5972	0.6154	0.5974	0.6428	0.6953	0.6309	0.696	0.8396
	0.6047	0.5715	0.5813	0.6506	0.6657	0.6501	0.6818	0.6727	0.6759	0.829
	0.5893	0.5865	0.5919	0.627	0.6456	0.6345	0.6789	0.6647	0.66	0.7875
	0.6162	0.5942	0.6457	0.6555	0.6931	0.667	0.6971	0.7345	0.6938	0.7854
DP cells treated with DHT for 48h
